# Supplementary material for: A genome-wide association study identifies the GPM6A locus associated with age at onset in ALS
Source: Commun Biol. 2025 Dec 5;8:1720. doi: 10.1038/s42003-025-09168-4 (PMC12680644; doi:10.1038/s42003-025-09168-4)
Supplement: Supplementary file 4 — Supplementary Data 1 [file 42003_2025_9168_MOESM4_ESM.xlsx]

## Sheet: Supplementary Data 1
Supplementary Data 1. Allele frequency, effect size, and functional annotation for SNPs with genome-wide significance at 4q34.2 in the meta-analysis for the age at onset of patients with ALS
SNP	Chr	Position	Gene	Imputed/Genotyped	Rsq	Alleles		ALT frq. of 1000 genomes phase 3						Meta-analysis							Discovery cohort					Replication cohort
						REF	ALT	AFR	AMR	EAS	EUR	SAS		ALT frq.	Effect	SE	P-value	I2	HetPVal		ALT frq.	Effect	SE	P-value		EAF	Effect	SE	P-value
rs113161727	4	176385733	ADAM29, GPM6A	Imputed	0.90754	G	A	0.47	0.094	0.1	0.043	0.069		0.0839	-4.3953	0.7209	1.083e-09	0	0.6809		0.0836804	-4.27118	0.781554	4.6e-08		0.0850604	-5.1036	1.867	0.006811
rs9790521	4	176392011	ADAM29, GPM6A	Imputed	0.96708	G	A	0.35	0.89	0.9	0.95	0.87		0.9175	4.2693	0.7021	1.193e-09	0	0.5542		0.917074	4.09677	0.760264	7e-08		0.919638	5.2685	1.8294	0.0044
rs62336886	4	176386532	ADAM29, GPM6A	Imputed	0.95609	A	G	0.25	0.87	0.9	0.94	0.88		0.9165	4.2683	0.7023	1.22e-09	0	0.5789		0.916125	4.10676	0.760275	6.5e-08		0.918841	5.2085	1.8339	0.0049653
rs10461336	4	176391372	ADAM29, GPM6A	Genotyped	0.99925	T	C	0.23	0.87	0.9	0.94	0.88		0.9178	4.1959	0.6908	1.249e-09	0	0.5306		0.917379	4.01718	0.74729	7.5e-08		0.92029	5.2459	1.8115	0.0041914
rs10033608	4	176388155	ADAM29, GPM6A	Imputed	0.97478	T	G	0.23	0.87	0.9	0.94	0.88		0.9171	4.231	0.6969	1.266e-09	0	0.5557		0.916653	4.06119	0.754109	7.1e-08		0.919372	5.2239	1.8232	0.0046005
rs7699269	4	176393194	ADAM29, GPM6A	Imputed	0.98074	A	G	0.27	0.86	0.9	0.91	0.88		0.9201	4.1926	0.7057	2.829e-09	0	0.5443		0.920127	4.01371	0.764887	1.5e-07		0.920266	5.216	1.8293	0.0047981
rs13136344	4	176393932	ADAM29, GPM6A	Imputed	0.97908	T	A	0.27	0.86	0.9	0.91	0.88		0.9204	4.1948	0.7078	3.087e-09	0	0.5504		0.920404	4.01755	0.767444	1.6e-07		0.920338	5.2029	1.8304	0.00493
rs12507959	4	176395396	ADAM29, GPM6A	Imputed	0.98032	G	A	0.24	0.86	0.9	0.91	0.88		0.9208	4.1611	0.7099	4.594e-09	0	0.5967		0.92092	4.00245	0.770641	2e-07		0.919807	5.0508	1.8249	0.0061605
rs4690650	4	176387516	ADAM29, GPM6A	Imputed	0.94788	A	G	0.51	0.95	0.9	0.99	0.96		0.9205	4.2043	0.7211	5.532e-09	0	0.8853		0.919916	4.16153	0.779605	9.3e-08		0.923671	4.4574	1.8973	0.019762
rs9790614	4	176396843	ADAM29, GPM6A	Imputed	0.97179	T	A	0.24	0.86	0.9	0.91	0.89		0.9197	4.1338	0.7112	6.144e-09	0	0.6232		0.920036	3.98597	0.772181	2.4e-07		0.91785	4.9597	1.8252	0.0071429
rs13107001	4	176399587	ADAM29, GPM6A	Genotyped	0.99964	G	A	0.24	0.86	0.9	0.91	0.89		0.9217	4.0759	0.7103	9.555e-09	0	0.6126		0.922008	3.92311	0.77173	3.7e-07		0.920314	4.9224	1.8164	0.0072972
rs33921356	4	176400841	ADAM29, GPM6A	Imputed	0.98892	AT	A	0.24	0.86	0.91	0.91	0.89		0.9216	4.0717	0.7133	1.144e-08	0	0.6169		0.921892	3.91989	0.775174	4.2e-07		0.920193	4.9109	1.8228	0.0076408
rs4690648	4	176383885	ADAM29, GPM6A	Imputed	0.91251	A	G	0.28	0.91	0.91	0.93	0.91		0.9155	4.0459	0.7142	1.473e-08	0	0.9023		0.915209	4.08164	0.77118	1.2e-07		0.916957	3.8305	1.8939	0.044423
rs7684391	4	176397266	ADAM29, GPM6A	Imputed	0.97779	T	A	0.24	0.86	0.9	0.91	0.89		0.9204	4.0235	0.7105	1.491e-08	0	0.686		0.920731	3.90156	0.771871	4.3e-07		0.918237	4.7003	1.8188	0.010451
rs28786997	4	176385346	ADAM29, GPM6A	Imputed	0.89498	T	C	0.46	0.93	0.9	0.95	0.95		0.9165	4.0152	0.727	3.34e-08	0	0.9621		0.916165	4.02932	0.785563	2.9e-07		0.918406	3.9307	1.9197	0.041874
rs13125452	4	176404544	ADAM29, GPM6A	Imputed	0.95074	T	G	0.28	0.86	0.9	0.91	0.89		0.9222	4.0238	0.7295	3.469e-08	0	0.687		0.922198	3.90012	0.791372	8.2e-07		0.922077	4.7227	1.8816	0.012852
rs6847446	4	176409727	ADAM29, GPM6A	Imputed	0.92975	A	T	0.29	0.89	0.9	0.96	0.89		0.9208	4.0299	0.7327	3.794e-08	0	0.6483		0.920631	3.89033	0.793966	9.5e-07		0.921715	4.8303	1.9017	0.011829
rs35474135	4	176343894	ADAM29, GPM6A	Imputed	0.96146	G	C	0.37	0.05	0.069	0.043	0.016		0.0555	-4.6202	0.8402	3.824e-08	0	0.6711		0.0536385	-4.77421	0.915208	1.8e-07		0.0657367	-3.7941	2.1193	0.074891
Position is based on Human Genome Assembly build 37.
SNP, single-nucleotide polymorphism; Chr, chromosome; REF, reference allele; ALT, alternative allele; frq, frequency; AFR, African; AMR, Admixed American; EAS, East Asian; EUR, European; SAS, South Asian; SE, standard error; HetPVal, P-value from test of heterogeneity.
