# Supplementary material for: A genome-wide association study identifies the GPM6A locus associated with age at onset in ALS
Source: Commun Biol. 2025 Dec 5;8:1720. doi: 10.1038/s42003-025-09168-4 (PMC12680644; doi:10.1038/s42003-025-09168-4)
Supplement: Supplementary file 5 — Supplementary Data 2 [file 42003_2025_9168_MOESM5_ESM.xlsx]

## Sheet: Fig 2a
Supplementary Data 2a. Distribution of age at onset among 1,808 patients with ALS in the discovery cohort
Age at onset (years)	Patients (n)	Proportion (%)
10≤Age<15	2	0.00110619
15≤Age<20	0	0
20≤Age<25	8	0.00442478
25≤Age<30	18	0.00995575
30≤Age<35	29	0.0160398
35≤Age<40	58	0.0320796
40≤Age<45	85	0.0470133
45≤Age<50	103	0.056969
50≤Age<55	156	0.0862832
55≤Age<60	215	0.118916
60≤Age<65	294	0.162611
65≤Age<70	337	0.186394
70≤Age<75	265	0.146571
75≤Age<80	164	0.090708
80≤Age<85	62	0.034292
85≤Age<90	12	0.00663717
Total	1808

## Sheet: Fig 2b
Supplementary Data 2b. Distribution of age at onset in the discovery cohort according to the rs113161727 genotype
rs113161727 genotype	GG		AG/AA
Age at onset (years)	Patients (n)	Proportion (%)	Patients (n)	Proportion (%)
10≤Age<15	2	0.00131579	0	0
15≤Age<20	0	0	0	0
20≤Age<25	6	0.00394737	2	0.00694444
25≤Age<30	12	0.00789474	6	0.0208333
30≤Age<35	20	0.0131579	9	0.03125
35≤Age<40	41	0.0269737	17	0.0590278
40≤Age<45	66	0.0434211	19	0.0659722
45≤Age<50	85	0.0559211	18	0.0625
50≤Age<55	126	0.0828947	30	0.104167
55≤Age<60	171	0.1125	44	0.152778
60≤Age<65	247	0.1625	47	0.163194
65≤Age<70	292	0.192105	45	0.15625
70≤Age<75	237	0.155921	28	0.0972222
75≤Age<80	148	0.0973684	16	0.0555556
80≤Age<85	55	0.0361842	7	0.0243056
85≤Age<90	12	0.00789474	0	0
Total	1520	1	288	1

## Sheet: Fig_2c
Supplementary Data 2c. Age at onset and rs113161727 genotype of 1,808 patients with ALS in the discovery cohort
	rs113161727 genotype	Age at onset (years)
ALS-0001	GG	55.0828
ALS-0002	GG	41.9165
ALS-0003	GG	69.4976
ALS-0004	GG	76.4955
ALS-0005	GG	67.0856
ALS-0006	AG	31.6632
ALS-0007	GG	64.9172
ALS-0008	GG	62.1629
ALS-0009	GG	61.9165
ALS-0010	AG	69.6728
ALS-0011	AG	45.1663
ALS-0012	AG	49.4155
ALS-0013	GG	58.2533
ALS-0014	AG	56.5038
ALS-0015	AG	55.3292
ALS-0016	GG	73.4976
ALS-0017	GG	41.2457
ALS-0018	GG	39.0856
ALS-0019	AG	51.0007
ALS-0020	GG	57.6728
ALS-0021	GG	54.6639
ALS-0022	GG	61.4976
ALS-0023	GG	56.0849
ALS-0024	GG	62.5818
ALS-0025	GG	70.5818
ALS-0026	GG	51.7481
ALS-0027	AG	61.5797
ALS-0028	GG	69.3333
ALS-0029	GG	72.2519
ALS-0030	AG	60.4956
ALS-0031	GG	67.3347
ALS-0032	GG	55.9151
ALS-0033	GG	68.5832
ALS-0034	GG	58.6667
ALS-0035	GG	43.1677
ALS-0036	GG	50.8337
ALS-0037	GG	61.8371
ALS-0038	GG	47.5811
ALS-0039	GG	73.9986
ALS-0040	GG	84.5038
ALS-0041	GG	54.6639
ALS-0042	GG	44.4983
ALS-0043	GG	55.5044
ALS-0044	GG	62.9186
ALS-0045	GG	61.4182
ALS-0046	GG	64.501
ALS-0047	GG	72.9993
ALS-0048	GG	71.4962
ALS-0049	GG	67.0007
ALS-0050	GG	67.1704
ALS-0051	GG	48.835
ALS-0052	GG	66.5024
ALS-0053	GG	44
ALS-0054	GG	52.0767
ALS-0055	GG	39.499
ALS-0056	GG	78.0835
ALS-0057	GG	56.2491
ALS-0058	AG	47.0007
ALS-0059	GG	61.7495
ALS-0060	AG	28.9144
ALS-0061	GG	70.9185
ALS-0062	GG	80.4955
ALS-0063	GG	31.5811
ALS-0064	GG	64.167
ALS-0065	GG	65.2512
ALS-0066	AG	69.3306
ALS-0067	AG	69.3306
ALS-0068	GG	51.332
ALS-0069	GG	66.8309
ALS-0070	GG	56.0849
ALS-0071	GG	59.0007
ALS-0072	GG	56.501
ALS-0073	GG	59.6687
ALS-0074	GG	47.4196
ALS-0075	AG	52.9144
ALS-0076	GG	70.0862
ALS-0077	GG	67.666
ALS-0078	GG	56.4983
ALS-0079	GG	56.2519
ALS-0080	AG	66.4969
ALS-0081	GG	68.5038
ALS-0082	GG	55.0828
ALS-0083	GG	47.0007
ALS-0084	GG	71.9151
ALS-0085	GG	62.998
ALS-0086	GG	64.5804
ALS-0087	GG	58.9131
ALS-0088	AG	60.4134
ALS-0089	GG	54.0862
ALS-0090	GG	63.8385
ALS-0091	GG	68.0821
ALS-0092	GG	53.41
ALS-0093	GG	60.9172
ALS-0094	GG	73.7468
ALS-0095	GG	75.165
ALS-0096	GG	29.9986
ALS-0097	GG	48.8323
ALS-0098	GG	57.2457
ALS-0099	AG	52
ALS-0100	GG	34.8337
ALS-0101	GG	70.0014
ALS-0102	AG	59.6715
ALS-0103	GG	55.4196
ALS-0104	AG	48.7474
ALS-0105	GG	66.5818
ALS-0106	GG	57.9165
ALS-0107	GG	51.0828
ALS-0108	GG	68.5038
ALS-0109	GG	76.6626
ALS-0110	GG	66.5051
ALS-0111	GG	60.835
ALS-0112	GG	59.332
ALS-0113	AG	54.5818
ALS-0114	GG	57.2512
ALS-0115	GG	59.4141
ALS-0116	AG	48.8378
ALS-0117	GG	62.7461
ALS-0118	GG	70.0835
ALS-0119	GG	38.5791
ALS-0120	GG	45.6701
ALS-0121	AG	60.1615
ALS-0122	GG	56.9227
ALS-0123	GG	69.2457
ALS-0124	GG	49.3279
ALS-0125	GG	62.1684
ALS-0126	GG	37.9138
ALS-0127	GG	58.7515
ALS-0128	GG	58.7461
ALS-0129	GG	68.9144
ALS-0130	GG	64.4134
ALS-0131	GG	72.9993
ALS-0132	GG	59.6632
ALS-0133	GG	60.167
ALS-0134	GG	71.5811
ALS-0135	GG	80.0849
ALS-0136	GG	66.1656
ALS-0137	GG	52.8323
ALS-0138	AG	57.4182
ALS-0139	GG	71.7481
ALS-0140	GG	70.4175
ALS-0141	GG	76.9993
ALS-0142	AG	33.9138
ALS-0143	GG	64.4189
ALS-0144	GG	75.5811
ALS-0145	GG	86.8337
ALS-0146	AG	55.332
ALS-0147	GG	65.7522
ALS-0148	GG	52.0849
ALS-0149	GG	59.8357
ALS-0150	GG	59.4962
ALS-0151	GG	26.8337
ALS-0152	GG	72.6708
ALS-0153	GG	61.2512
ALS-0154	GG	53.0842
ALS-0155	GG	73.5003
ALS-0156	GG	56.9993
ALS-0157	AG	63.0801
ALS-0158	GG	42.6667
ALS-0159	AG	65.1663
ALS-0160	GG	50.8309
ALS-0161	GG	66.2505
ALS-0162	GG	31.7481
ALS-0163	GG	59.4141
ALS-0164	GG	66.3354
ALS-0165	GG	70.2423
ALS-0166	AG	59.0856
ALS-0167	AG	81.588
ALS-0168	GG	67.8357
ALS-0169	GG	46.0014
ALS-0170	GG	76.1643
ALS-0171	GG	56
ALS-0172	GG	35.5811
ALS-0173	GG	55.833
ALS-0174	GG	40.7529
ALS-0175	GG	55.666
ALS-0176	GG	59.833
ALS-0177	GG	62.7488
ALS-0178	GG	43.4962
ALS-0179	GG	74.0835
ALS-0180	AG	63.7481
ALS-0181	GG	50.3299
ALS-0182	GG	62.8337
ALS-0183	GG	53.8289
ALS-0184	GG	71.7481
ALS-0185	GG	50.7515
ALS-0186	GG	68.4189
ALS-0187	GG	74.7488
ALS-0188	GG	72.334
ALS-0189	GG	70.412
ALS-0190	GG	58.998
ALS-0191	AG	73.9165
ALS-0192	AG	55.5838
ALS-0193	GG	60.5832
ALS-0194	GG	64.0821
ALS-0195	GG	45.9192
ALS-0196	GG	63.7481
ALS-0197	AG	78.5024
ALS-0198	GG	56.0821
ALS-0199	GG	63.332
ALS-0200	GG	64.835
ALS-0201	GG	60.167
ALS-0202	GG	73.002
ALS-0203	GG	69.3306
ALS-0204	GG	76.9172
ALS-0205	AG	63.5838
ALS-0206	GG	74.9185
ALS-0207	GG	39.0828
ALS-0208	GG	62.2478
ALS-0209	GG	60.2491
ALS-0210	GG	66.998
ALS-0211	GG	59.1622
ALS-0212	GG	58.4969
ALS-0213	GG	64.0821
ALS-0214	GG	48.7557
ALS-0215	AG	39.9151
ALS-0216	GG	73.0869
ALS-0217	GG	65.9165
ALS-0218	GG	64.167
ALS-0219	GG	62.4093
ALS-0220	AG	62.3299
ALS-0221	GG	83.2526
ALS-0222	GG	35.5838
ALS-0223	GG	44.167
ALS-0224	GG	64.0767
ALS-0225	GG	53.9138
ALS-0226	GG	50.6721
ALS-0227	GG	66.7488
ALS-0228	GG	72
ALS-0229	GG	47.833
ALS-0230	GG	54.9158
ALS-0231	GG	48.9993
ALS-0232	GG	56
ALS-0233	GG	49.0787
ALS-0234	GG	80.8323
ALS-0235	GG	57.3333
ALS-0236	GG	58.4969
ALS-0237	GG	60.5832
ALS-0238	GG	43.666
ALS-0239	GG	71.3292
ALS-0240	GG	57.3361
ALS-0241	GG	68.167
ALS-0242	GG	49.755
ALS-0243	GG	74.1629
ALS-0244	GG	68.9993
ALS-0245	GG	58.3272
ALS-0246	GG	58.2533
ALS-0247	GG	58.5873
ALS-0248	GG	73.9165
ALS-0249	GG	55.7536
ALS-0250	AG	60.5038
ALS-0251	GG	67.5811
ALS-0252	AG	51.0828
ALS-0253	GG	77.3361
ALS-0254	GG	60.7474
ALS-0255	GG	74.59
ALS-0256	GG	56.9144
ALS-0257	AG	62.4969
ALS-0258	GG	48.6708
ALS-0259	GG	76
ALS-0260	GG	68.5038
ALS-0261	GG	65.5797
ALS-0262	GG	79.499
ALS-0263	GG	54.3354
ALS-0264	GG	23.8302
ALS-0265	GG	45.5879
ALS-0266	GG	68.167
ALS-0267	AG	53.7495
ALS-0268	AG	60.2491
ALS-0269	GG	64.2519
ALS-0270	GG	55.9151
ALS-0271	AG	75.666
ALS-0272	GG	54.1711
ALS-0273	GG	57.3361
ALS-0274	GG	70.757
ALS-0275	GG	62.2533
ALS-0276	GG	44.8378
ALS-0277	GG	65.8344
ALS-0278	GG	76.9227
ALS-0279	GG	73.588
ALS-0280	GG	49.1691
ALS-0281	GG	67.4196
ALS-0282	GG	63.5044
ALS-0283	GG	36.5859
ALS-0284	GG	63.499
ALS-0285	GG	80.7502
ALS-0286	GG	56.8323
ALS-0287	GG	60.4134
ALS-0288	AG	63.6632
ALS-0289	GG	67.0856
ALS-0290	GG	60.501
ALS-0291	GG	64.8323
ALS-0292	AG	66.2532
ALS-0293	GG	82.0014
ALS-0294	GG	40.7474
ALS-0295	GG	69.4155
ALS-0296	GG	75.4962
ALS-0297	AG	51.9151
ALS-0298	AG	62.6667
ALS-0299	GG	54.9158
ALS-0300	GG	79.7481
ALS-0301	GG	58.6639
ALS-0302	GG	63.9151
ALS-0303	GG	66.0862
ALS-0304	GG	54.2478
ALS-0305	GG	55.5811
ALS-0306	GG	51.666
ALS-0307	GG	70.2532
ALS-0308	GG	73.6673
ALS-0309	GG	54.4969
ALS-0310	GG	63.7481
ALS-0311	GG	72.4107
ALS-0312	GG	39.833
ALS-0313	GG	74.0862
ALS-0314	GG	69.6646
ALS-0315	GG	64.2464
ALS-0316	AG	73.8316
ALS-0317	GG	64.0849
ALS-0318	AG	66.5024
ALS-0319	GG	64.9172
ALS-0320	AG	71.1677
ALS-0321	GG	76.4107
ALS-0322	GG	73.6646
ALS-0323	GG	48.9993
ALS-0324	GG	40.9993
ALS-0325	GG	55.5811
ALS-0326	GG	67.5811
ALS-0327	GG	70.8337
ALS-0328	GG	78.0835
ALS-0329	GG	62.7488
ALS-0330	GG	58.3354
ALS-0331	AG	37.8289
ALS-0332	GG	57.6646
ALS-0333	GG	60.9993
ALS-0334	GG	59.4114
ALS-0335	GG	79.2526
ALS-0336	GG	78.6721
ALS-0337	AG	60.9993
ALS-0338	GG	73.6673
ALS-0339	GG	75.1677
ALS-0340	GG	66.7488
ALS-0341	GG	67.0007
ALS-0342	GG	72.8323
ALS-0343	GG	72.4189
ALS-0344	AG	60.5886
ALS-0345	GG	43.7481
ALS-0346	GG	44.7474
ALS-0347	GG	47.9151
ALS-0348	GG	58.2533
ALS-0349	GG	67.8303
ALS-0350	GG	68.4134
ALS-0351	GG	42.4997
ALS-0352	GG	67.9233
ALS-0353	GG	72.2519
ALS-0354	GG	67.6632
ALS-0355	GG	64.2519
ALS-0356	GG	27.2498
ALS-0357	GG	75.8303
ALS-0358	AG	28.9993
ALS-0359	GG	40.167
ALS-0360	GG	69.8316
ALS-0361	GG	77.3361
ALS-0362	GG	65.6701
ALS-0363	GG	70.1656
ALS-0364	GG	63.4141
ALS-0365	GG	61.0869
ALS-0366	GG	48.167
ALS-0367	AA	83.0007
ALS-0368	GG	48.334
ALS-0369	GG	57.3361
ALS-0370	GG	52.5859
ALS-0371	GG	83.0801
ALS-0372	GG	74.412
ALS-0373	GG	42.4969
ALS-0374	GG	75.2471
ALS-0375	GG	61.9165
ALS-0376	GG	57.5825
ALS-0377	GG	67.0856
ALS-0378	GG	27.8302
ALS-0379	GG	43.3374
ALS-0380	GG	67.5866
ALS-0381	GG	78.0862
ALS-0382	GG	69.3333
ALS-0383	GG	78.6667
ALS-0384	GG	56.4956
ALS-0385	GG	63.3347
ALS-0386	GG	67.3347
ALS-0387	AG	58.2533
ALS-0388	GG	62.4969
ALS-0389	GG	69.4127
ALS-0390	GG	64.4107
ALS-0391	GG	60.6653
ALS-0392	AG	60.0821
ALS-0393	GG	70.078
ALS-0394	GG	69.1691
ALS-0395	GG	65.4949
ALS-0396	GG	79.0856
ALS-0397	AG	69.0842
ALS-0398	GG	71.0856
ALS-0399	GG	57.9138
ALS-0400	GG	58.3299
ALS-0401	GG	40.9144
ALS-0402	GG	52.334
ALS-0403	GG	70.5024
ALS-0404	GG	52.2491
ALS-0405	GG	67.9151
ALS-0406	GG	65.7495
ALS-0407	AG	53.3361
ALS-0408	GG	30.2533
ALS-0409	GG	68.8323
ALS-0410	AG	67.4114
ALS-0411	GG	42.8337
ALS-0412	GG	44.6653
ALS-0413	GG	20.5804
ALS-0414	GG	50.0808
ALS-0415	AG	31.4196
ALS-0416	GG	63.666
ALS-0417	AG	56.8323
ALS-0418	GG	80.0849
ALS-0419	GG	61.2512
ALS-0420	GG	78.3299
ALS-0421	GG	69.5058
ALS-0422	GG	72.1615
ALS-0423	AG	59.2526
ALS-0424	GG	65.5031
ALS-0425	GG	62.998
ALS-0426	AG	42.2505
ALS-0427	GG	32.5038
ALS-0428	AG	36.7529
ALS-0429	GG	73.2457
ALS-0430	GG	64.9144
ALS-0431	GG	61.9986
ALS-0432	GG	61.5825
ALS-0433	GG	67.5866
ALS-0434	GG	66.5818
ALS-0435	GG	40.9172
ALS-0436	GG	67.8303
ALS-0437	GG	63.9151
ALS-0438	GG	79.1704
ALS-0439	GG	58.4997
ALS-0440	AG	64
ALS-0441	GG	55.4962
ALS-0442	AG	48.2437
ALS-0443	GG	65.9986
ALS-0444	AG	65.9165
ALS-0445	GG	39.0856
ALS-0446	GG	71.4962
ALS-0447	GG	63.4962
ALS-0448	GG	57.4127
ALS-0449	AG	63.1677
ALS-0450	GG	50.0014
ALS-0451	GG	76.9993
ALS-0452	AG	55.0828
ALS-0453	GG	69.5797
ALS-0454	GG	46.078
ALS-0455	GG	79.9151
ALS-0456	GG	49.3361
ALS-0457	GG	68.0849
ALS-0458	GG	68
ALS-0459	AG	64.8323
ALS-0460	GG	62.3299
ALS-0461	GG	74.0753
ALS-0462	AG	57.5003
ALS-0463	GG	43.9151
ALS-0464	GG	65.2512
ALS-0465	GG	65.1691
ALS-0466	GG	74.8364
ALS-0467	GG	67.5045
ALS-0468	GG	67.9151
ALS-0469	GG	71.6632
ALS-0470	GG	65.3306
ALS-0471	GG	81.8316
ALS-0472	GG	62.5818
ALS-0473	GG	64.5804
ALS-0474	AG	43.0856
ALS-0475	GG	52.6653
ALS-0476	GG	65.8316
ALS-0477	GG	69.6646
ALS-0478	GG	66.998
ALS-0479	GG	56.9172
ALS-0480	GG	68.4955
ALS-0481	GG	77.9138
ALS-0482	GG	70.5818
ALS-0483	GG	27.9179
ALS-0484	GG	65.3361
ALS-0485	AG	65.6673
ALS-0486	GG	40.5859
ALS-0487	GG	40
ALS-0488	GG	58.0835
ALS-0489	GG	43.4141
ALS-0490	GG	68.8323
ALS-0491	GG	70.0808
ALS-0492	GG	73.9986
ALS-0493	GG	53.5852
ALS-0494	GG	58.7543
ALS-0495	GG	44.9172
ALS-0496	GG	66.3299
ALS-0497	GG	62.4121
ALS-0498	GG	42.6694
ALS-0499	GG	61.002
ALS-0500	AG	43.0828
ALS-0501	GG	69.1663
ALS-0502	GG	66.8337
ALS-0503	GG	56.2519
ALS-0504	GG	49.7467
ALS-0505	GG	48.4956
ALS-0506	GG	64.6626
ALS-0507	GG	63.833
ALS-0508	AG	51.0007
ALS-0509	GG	74.9213
ALS-0510	GG	85.0842
ALS-0511	AG	71.5811
ALS-0512	AG	37.002
ALS-0513	GG	64.5832
ALS-0514	GG	57.7522
ALS-0515	GG	64.668
ALS-0516	GG	50.5024
ALS-0517	GG	60.2437
ALS-0518	GG	74.6667
ALS-0519	GG	73.9138
ALS-0520	GG	63.7536
ALS-0521	GG	62.1656
ALS-0522	GG	56.4983
ALS-0523	GG	62.7515
ALS-0524	AG	57.1663
ALS-0525	GG	69.6673
ALS-0526	GG	43.7481
ALS-0527	GG	67.165
ALS-0528	AG	60.4189
ALS-0529	GG	69.6673
ALS-0530	GG	68.6653
ALS-0531	GG	62.9186
ALS-0532	GG	65.8344
ALS-0533	GG	54.6639
ALS-0534	GG	75.0828
ALS-0535	GG	45.6673
ALS-0536	AG	37.002
ALS-0537	AG	53.0787
ALS-0538	GG	55.5866
ALS-0539	GG	62.998
ALS-0540	GG	68.0849
ALS-0541	GG	52.4134
ALS-0542	GG	65.002
ALS-0543	GG	48
ALS-0544	GG	52.0849
ALS-0545	GG	62.5818
ALS-0546	AG	70.4969
ALS-0547	GG	68.0821
ALS-0548	GG	60.4189
ALS-0549	GG	51.0007
ALS-0550	GG	42.8309
ALS-0551	GG	62.4997
ALS-0552	GG	67.5017
ALS-0553	GG	51.833
ALS-0554	GG	71.6687
ALS-0555	GG	51.3347
ALS-0556	GG	66.0862
ALS-0557	GG	71.0007
ALS-0558	GG	58.5051
ALS-0559	GG	64.5804
ALS-0560	GG	53.9192
ALS-0561	GG	56.1615
ALS-0562	AG	56.6653
ALS-0563	GG	65.6673
ALS-0564	GG	67.666
ALS-0565	GG	59.9151
ALS-0566	GG	38.998
ALS-0567	GG	68.2437
ALS-0568	GG	49.8316
ALS-0569	AG	70.1656
ALS-0570	GG	57.4182
ALS-0571	GG	71.0828
ALS-0572	GG	59.2498
ALS-0573	GG	60.0849
ALS-0574	GG	75.4141
ALS-0575	GG	58.1656
ALS-0576	GG	64.4189
ALS-0577	GG	44.9172
ALS-0578	GG	68.5859
ALS-0579	GG	60.6708
ALS-0580	GG	88.9993
ALS-0581	AG	83.9151
ALS-0582	GG	53.3333
ALS-0583	GG	66.6667
ALS-0584	GG	29.6673
ALS-0585	GG	78.1656
ALS-0586	GG	75.0773
ALS-0587	GG	64.1643
ALS-0588	AG	50.9158
ALS-0589	GG	60.5804
ALS-0590	GG	73.4182
ALS-0591	GG	50.7461
ALS-0592	GG	57.3333
ALS-0593	GG	64.4955
ALS-0594	GG	51.1677
ALS-0595	GG	68.0821
ALS-0596	GG	69.4209
ALS-0597	GG	40.3368
ALS-0598	AG	55.0828
ALS-0599	GG	57.6646
ALS-0600	GG	67.165
ALS-0601	GG	59.1677
ALS-0602	GG	71.4114
ALS-0603	GG	75.3347
ALS-0604	GG	52.167
ALS-0605	GG	54.0862
ALS-0606	GG	61.4182
ALS-0607	AG	64.9993
ALS-0608	GG	65.7468
ALS-0609	GG	65.2539
ALS-0610	AG	52.167
ALS-0611	GG	68.0849
ALS-0612	AG	64.668
ALS-0613	GG	62.8364
ALS-0614	GG	79.0007
ALS-0615	GG	70.9131
ALS-0616	GG	75.0828
ALS-0617	GG	69.755
ALS-0618	GG	62.2478
ALS-0619	AG	58.8337
ALS-0620	AG	67.9179
ALS-0621	GG	63.5017
ALS-0622	GG	67.9179
ALS-0623	GG	77.5825
ALS-0624	AG	66.0014
ALS-0625	GG	56.8378
ALS-0626	GG	65.6673
ALS-0627	GG	72.7474
ALS-0628	GG	55.5811
ALS-0629	GG	70.4969
ALS-0630	GG	76.7474
ALS-0631	GG	61.6646
ALS-0632	AG	60.4162
ALS-0633	AG	71.0856
ALS-0634	GG	60.167
ALS-0635	GG	33.6646
ALS-0636	GG	74.3354
ALS-0637	GG	78.0014
ALS-0638	GG	60.4134
ALS-0639	GG	65.8371
ALS-0640	GG	61.3333
ALS-0641	AG	73.5003
ALS-0642	GG	80.1615
ALS-0643	GG	68.9993
ALS-0644	GG	60.4189
ALS-0645	GG	71.0007
ALS-0646	GG	75.6687
ALS-0647	GG	65.2512
ALS-0648	GG	65.5825
ALS-0649	GG	46.6667
ALS-0650	GG	60.4134
ALS-0651	GG	59.5811
ALS-0652	GG	46.1684
ALS-0653	GG	56.4189
ALS-0654	GG	76.1643
ALS-0655	GG	71.4141
ALS-0656	AG	61.4155
ALS-0657	GG	80.0849
ALS-0658	GG	69.002
ALS-0659	GG	38.4175
ALS-0660	GG	53.5031
ALS-0661	GG	63.4141
ALS-0662	GG	65.9986
ALS-0663	GG	65.2512
ALS-0664	GG	52.4189
ALS-0665	GG	52.4956
ALS-0666	GG	53.3333
ALS-0667	AG	51.9233
ALS-0668	AG	71.4141
ALS-0669	GG	59.9151
ALS-0670	GG	64.5804
ALS-0671	GG	83.7536
ALS-0672	GG	49.0814
ALS-0673	GG	61.6673
ALS-0674	GG	54.3381
ALS-0675	GG	37.8344
ALS-0676	AG	69.0787
ALS-0677	GG	69.4949
ALS-0678	GG	46.3354
ALS-0679	AG	51.9179
ALS-0680	GG	62.245
ALS-0681	GG	66.1629
ALS-0682	AG	75.0856
ALS-0683	GG	72.3368
ALS-0684	GG	69.6673
ALS-0685	AG	69.7495
ALS-0686	GG	59.833
ALS-0687	GG	57.4127
ALS-0688	GG	69.8316
ALS-0689	GG	77.588
ALS-0690	GG	70.2505
ALS-0691	GG	60.7474
ALS-0692	AG	38.9158
ALS-0693	AG	69.4976
ALS-0694	GG	59.3292
ALS-0695	GG	67.4141
ALS-0696	AG	66.3327
ALS-0697	GG	56.0821
ALS-0698	GG	67.1677
ALS-0699	GG	68.0767
ALS-0700	AG	52.4956
ALS-0701	GG	63.2526
ALS-0702	AG	43.2526
ALS-0703	GG	80.1615
ALS-0704	GG	57.755
ALS-0705	AG	53.2512
ALS-0706	GG	73.1691
ALS-0707	AG	65.243
ALS-0708	AG	58.4121
ALS-0709	GG	67.9151
ALS-0710	GG	64.7529
ALS-0711	GG	70.2478
ALS-0712	GG	69.3306
ALS-0713	AG	34.5818
ALS-0714	GG	72.2519
ALS-0715	AG	60.9993
ALS-0716	GG	76.9993
ALS-0717	GG	73.4182
ALS-0718	GG	64.8323
ALS-0719	GG	75.499
ALS-0720	GG	77.9165
ALS-0721	GG	80.2519
ALS-0722	GG	38.8337
ALS-0723	GG	60.334
ALS-0724	AG	61.8316
ALS-0725	GG	72.3285
ALS-0726	GG	69.6619
ALS-0727	GG	77.1663
ALS-0728	GG	60.5859
ALS-0729	GG	71.5045
ALS-0730	GG	75.0007
ALS-0731	GG	77.2512
ALS-0732	GG	78.6667
ALS-0733	GG	65.4182
ALS-0734	GG	64.5804
ALS-0735	GG	73.3333
ALS-0736	GG	75.2526
ALS-0737	GG	76.7502
ALS-0738	GG	79.6632
ALS-0739	GG	59.1677
ALS-0740	GG	81.4127
ALS-0741	GG	81.9165
ALS-0742	GG	65.1663
ALS-0743	GG	72.4983
ALS-0744	GG	67.1677
ALS-0745	AG	65.6673
ALS-0746	GG	58.7488
ALS-0747	GG	57.1663
ALS-0748	GG	55.9151
ALS-0749	GG	64.2519
ALS-0750	GG	56.9172
ALS-0751	GG	44.4983
ALS-0752	AG	61.002
ALS-0753	GG	65.7522
ALS-0754	GG	63.2471
ALS-0755	AG	45.3333
ALS-0756	GG	25.5825
ALS-0757	GG	39.2498
ALS-0758	GG	63.7536
ALS-0759	GG	67.3347
ALS-0760	GG	75.5045
ALS-0761	GG	32.8296
ALS-0762	GG	62.9158
ALS-0763	GG	38.8309
ALS-0764	GG	46.7515
ALS-0765	AG	78.998
ALS-0766	GG	38.1629
ALS-0767	GG	51.9151
ALS-0768	GG	65.5852
ALS-0769	GG	42.1602
ALS-0770	GG	81.2512
ALS-0771	GG	72.2491
ALS-0772	GG	52
ALS-0773	GG	63.0773
ALS-0774	GG	83.0007
ALS-0775	GG	75.0007
ALS-0776	GG	62.0862
ALS-0777	GG	73.3361
ALS-0778	GG	58.5873
ALS-0779	AG	66.1656
ALS-0780	GG	49.7495
ALS-0781	GG	43.4114
ALS-0782	GG	62.7515
ALS-0783	GG	72.4189
ALS-0784	GG	74.4203
ALS-0785	GG	67.5811
ALS-0786	GG	70.9158
ALS-0787	GG	75.0856
ALS-0788	AG	74.6639
ALS-0789	AG	65.9165
ALS-0790	GG	81.9165
ALS-0791	AG	47.6632
ALS-0792	GG	72.334
ALS-0793	GG	64.4189
ALS-0794	GG	44.0821
ALS-0795	GG	67.5045
ALS-0796	AG	59.5811
ALS-0797	GG	64.6708
ALS-0798	GG	65.6646
ALS-0799	GG	67.2526
ALS-0800	GG	44
ALS-0801	GG	60.2464
ALS-0802	GG	72.2519
ALS-0803	GG	61.8316
ALS-0804	GG	52.5804
ALS-0805	GG	69.1663
ALS-0806	GG	53.2539
ALS-0807	AG	67.8303
ALS-0808	GG	69.8316
ALS-0809	GG	60.9993
ALS-0810	GG	74.0835
ALS-0811	AG	29.3361
ALS-0812	AG	40.9993
ALS-0813	GG	77.0842
ALS-0814	GG	43.9151
ALS-0815	GG	67.5811
ALS-0816	GG	71.2471
ALS-0817	GG	82.1711
ALS-0818	GG	69.1663
ALS-0819	GG	61.9192
ALS-0820	GG	13.3361
ALS-0821	GG	65.9986
ALS-0822	GG	68.3285
ALS-0823	GG	64.7529
ALS-0824	GG	68.0821
ALS-0825	GG	57.3361
ALS-0826	GG	70.7488
ALS-0827	AG	36.7502
ALS-0828	GG	81.6646
ALS-0829	GG	41.7467
ALS-0830	GG	75.833
ALS-0831	GG	74.3381
ALS-0832	GG	77.4155
ALS-0833	AG	35.5866
ALS-0834	GG	48.7557
ALS-0835	AA	58.5051
ALS-0836	GG	69.8344
ALS-0837	GG	59.7481
ALS-0838	GG	65.5058
ALS-0839	AG	71.7509
ALS-0840	GG	72
ALS-0841	GG	77.1691
ALS-0842	GG	64.6653
ALS-0843	GG	42.1684
ALS-0844	GG	73.0815
ALS-0845	GG	63.833
ALS-0846	GG	73.1608
ALS-0847	GG	72.4134
ALS-0848	AG	42.4175
ALS-0849	GG	68.9993
ALS-0850	AG	56.2491
ALS-0851	GG	67.2526
ALS-0852	AG	48.835
ALS-0853	AG	41.755
ALS-0854	GG	73.1636
ALS-0855	GG	46.5024
ALS-0856	GG	64.7474
ALS-0857	GG	51.1677
ALS-0858	GG	60.9144
ALS-0859	GG	36.6653
ALS-0860	GG	66.412
ALS-0861	GG	65.1691
ALS-0862	GG	55.2498
ALS-0863	GG	35.9151
ALS-0864	AG	44.4189
ALS-0865	GG	73.5797
ALS-0866	GG	68.5804
ALS-0867	GG	54.8309
ALS-0868	GG	77.4182
ALS-0869	AG	73.5003
ALS-0870	AG	70.59
ALS-0871	GG	49.5797
ALS-0872	GG	57.9192
ALS-0873	AG	42.9131
ALS-0874	GG	44.167
ALS-0875	GG	61.7495
ALS-0876	GG	63.6632
ALS-0877	GG	71.2471
ALS-0878	GG	82.5818
ALS-0879	GG	53.5058
ALS-0880	GG	52.7474
ALS-0881	AG	68.8323
ALS-0882	GG	47.0773
ALS-0883	GG	60.6653
ALS-0884	AG	70.0835
ALS-0885	GG	64.6653
ALS-0886	GG	63.0856
ALS-0887	GG	65.8344
ALS-0888	GG	76.334
ALS-0889	AG	75.6715
ALS-0890	AG	80.501
ALS-0891	GG	48.9993
ALS-0892	GG	63.9151
ALS-0893	GG	68.2437
ALS-0894	GG	60.6708
ALS-0895	GG	58.0014
ALS-0896	GG	57.1636
ALS-0897	GG	79.4141
ALS-0898	GG	41.9138
ALS-0899	GG	60.5859
ALS-0900	GG	71.4962
ALS-0901	AG	34.7488
ALS-0902	GG	60.3368
ALS-0903	GG	51.666
ALS-0904	AG	59.0007
ALS-0905	GG	58.1656
ALS-0906	GG	64.9993
ALS-0907	AG	48
ALS-0908	AG	58.5818
ALS-0909	GG	72.0821
ALS-0910	GG	44.668
ALS-0911	GG	74.0835
ALS-0912	GG	66.8337
ALS-0913	GG	72
ALS-0914	GG	70.1656
ALS-0915	GG	62.4969
ALS-0916	GG	84.3285
ALS-0917	AG	53.5003
ALS-0918	AG	76.6653
ALS-0919	GG	70.7515
ALS-0920	GG	68.4189
ALS-0921	GG	72.2519
ALS-0922	GG	72
ALS-0923	GG	77.0869
ALS-0924	GG	75.3292
ALS-0925	GG	59.7481
ALS-0926	GG	24.9172
ALS-0927	GG	65.5031
ALS-0928	GG	81.9165
ALS-0929	AG	79.5866
ALS-0930	GG	52.0849
ALS-0931	AG	67.0007
ALS-0932	AG	50.1684
ALS-0933	GG	61.8316
ALS-0934	GG	71.3292
ALS-0935	GG	53.8398
ALS-0936	GG	44.5804
ALS-0937	AG	31.5044
ALS-0938	GG	57.9165
ALS-0939	GG	59.165
ALS-0940	GG	62.7543
ALS-0941	GG	81.5031
ALS-0942	GG	69.4949
ALS-0943	GG	64.4955
ALS-0944	GG	46.3354
ALS-0945	GG	81.5031
ALS-0946	GG	76.2519
ALS-0947	AG	47.7536
ALS-0948	AA	53.5825
ALS-0949	GG	72.9144
ALS-0950	GG	85.0842
ALS-0951	GG	72.8378
ALS-0952	GG	52.3285
ALS-0953	GG	73.1691
ALS-0954	GG	66.5024
ALS-0955	GG	73.2512
ALS-0956	GG	43.0007
ALS-0957	GG	68.9993
ALS-0958	GG	64.9993
ALS-0959	GG	76.8323
ALS-0960	GG	52.6653
ALS-0961	GG	47.3292
ALS-0962	GG	78.4175
ALS-0963	GG	75.5811
ALS-0964	GG	42.6667
ALS-0965	GG	55.5866
ALS-0966	GG	65.9986
ALS-0967	AG	32.0821
ALS-0968	GG	67.833
ALS-0969	GG	47.0007
ALS-0970	GG	64.9172
ALS-0971	GG	68.9993
ALS-0972	GG	32.8323
ALS-0973	GG	67.165
ALS-0974	GG	68.7474
ALS-0975	GG	60
ALS-0976	GG	60.4162
ALS-0977	GG	68.4955
ALS-0978	GG	48.4956
ALS-0979	AG	44.0821
ALS-0980	GG	77.2485
ALS-0981	GG	73.8344
ALS-0982	GG	73.7522
ALS-0983	GG	65.3333
ALS-0984	GG	79.1677
ALS-0985	AG	63.4196
ALS-0986	GG	60.2519
ALS-0987	GG	79.2526
ALS-0988	GG	70.998
ALS-0989	GG	49.7495
ALS-0990	GG	75.666
ALS-0991	AG	84.5804
ALS-0992	GG	36.8323
ALS-0993	AG	42.078
ALS-0994	GG	53.3361
ALS-0995	GG	56.0821
ALS-0996	GG	63.2526
ALS-0997	AA	73.6673
ALS-0998	GG	36.5804
ALS-0999	GG	65.0842
ALS-1000	GG	78.8392
ALS-1001	GG	58.5818
ALS-1002	GG	81.6673
ALS-1003	GG	67.6687
ALS-1004	GG	44.6626
ALS-1005	GG	74.2505
ALS-1006	GG	66.8309
ALS-1007	GG	74.078
ALS-1008	GG	60.3285
ALS-1009	GG	53.2512
ALS-1010	GG	70.8309
ALS-1011	GG	46.1684
ALS-1012	GG	71.4196
ALS-1013	GG	46.0835
ALS-1014	GG	64.5859
ALS-1015	GG	74.0014
ALS-1016	AG	55.3347
ALS-1017	GG	78.6667
ALS-1018	GG	71.0007
ALS-1019	AG	70.8309
ALS-1020	GG	52.8323
ALS-1021	GG	71.2471
ALS-1022	GG	58.1656
ALS-1023	GG	79.4962
ALS-1024	GG	68.4983
ALS-1025	GG	79.3292
ALS-1026	GG	55.8385
ALS-1027	GG	78.9158
ALS-1028	GG	66.3299
ALS-1029	GG	56.9144
ALS-1030	GG	80.9172
ALS-1031	GG	70.9158
ALS-1032	GG	72.167
ALS-1033	GG	49.9986
ALS-1034	GG	62.7543
ALS-1035	GG	57.4209
ALS-1036	GG	79.5045
ALS-1037	GG	72.9172
ALS-1038	AG	49.0842
ALS-1039	AG	74.9158
ALS-1040	GG	74.2532
ALS-1041	GG	63.7481
ALS-1042	GG	60.2491
ALS-1043	GG	73.0815
ALS-1044	GG	34.7488
ALS-1045	GG	35.9179
ALS-1046	GG	69.3333
ALS-1047	GG	60.334
ALS-1048	GG	71.2526
ALS-1049	GG	66.8309
ALS-1050	GG	60.2464
ALS-1051	GG	68.167
ALS-1052	GG	54.7515
ALS-1053	AG	40.7474
ALS-1054	GG	56
ALS-1055	GG	65.5825
ALS-1056	GG	56.6653
ALS-1057	AG	65.5003
ALS-1058	GG	75.2526
ALS-1059	GG	73.4127
ALS-1060	AG	51.8302
ALS-1061	AG	66.998
ALS-1062	GG	60.835
ALS-1063	GG	56.6626
ALS-1064	GG	46.6694
ALS-1065	GG	73.8344
ALS-1066	GG	71.1622
ALS-1067	AG	57.5825
ALS-1068	GG	70.6639
ALS-1069	GG	69.6646
ALS-1070	GG	67.7481
ALS-1071	GG	52.7529
ALS-1072	GG	68.6653
ALS-1073	GG	67.4962
ALS-1074	GG	54.4175
ALS-1075	GG	74.5873
ALS-1076	GG	72.8323
ALS-1077	GG	73.2485
ALS-1078	AG	67.9151
ALS-1079	GG	72.6653
ALS-1080	GG	51.5866
ALS-1081	AG	55.6632
ALS-1082	GG	68.4189
ALS-1083	AG	60.501
ALS-1084	GG	37.0842
ALS-1085	GG	69.0869
ALS-1086	GG	48.5859
ALS-1087	GG	75.4962
ALS-1088	GG	75.833
ALS-1089	GG	63.2498
ALS-1090	GG	44
ALS-1091	GG	56.4189
ALS-1092	GG	69.002
ALS-1093	AG	59.0007
ALS-1094	GG	54.3354
ALS-1095	AG	70.4148
ALS-1096	GG	70.0014
ALS-1097	GG	50.0014
ALS-1098	AG	49.9165
ALS-1099	AG	51.0856
ALS-1100	GG	64.9993
ALS-1101	AG	64
ALS-1102	GG	70.0014
ALS-1103	GG	69.5825
ALS-1104	GG	55.666
ALS-1105	GG	67.4196
ALS-1106	GG	75.3374
ALS-1107	GG	54.6639
ALS-1108	GG	68.5038
ALS-1109	GG	57.9165
ALS-1110	GG	75.9151
ALS-1111	GG	38.4148
ALS-1112	GG	73.5031
ALS-1113	GG	85.9986
ALS-1114	GG	38.4093
ALS-1115	GG	67.9151
ALS-1116	GG	62.4203
ALS-1117	GG	62.9158
ALS-1118	GG	83.4962
ALS-1119	GG	66.2505
ALS-1120	GG	70.3381
ALS-1121	AG	27.7509
ALS-1122	GG	57.7495
ALS-1123	GG	56.3285
ALS-1124	GG	67.7481
ALS-1125	AG	58.4121
ALS-1126	GG	71.499
ALS-1127	GG	65.4182
ALS-1128	GG	78.0862
ALS-1129	GG	62.5024
ALS-1130	GG	78.5024
ALS-1131	AA	68.4189
ALS-1132	GG	52.3368
ALS-1133	GG	61.9986
ALS-1134	GG	64.4134
ALS-1135	GG	55.4962
ALS-1136	GG	48.668
ALS-1137	AG	72.9144
ALS-1138	GG	72
ALS-1139	GG	64.7474
ALS-1140	GG	55.2471
ALS-1141	GG	52.835
ALS-1142	GG	46.7488
ALS-1143	AG	59.9151
ALS-1144	GG	56.1698
ALS-1145	GG	69.3333
ALS-1146	GG	53.1691
ALS-1147	AG	50.3381
ALS-1148	AG	75.4141
ALS-1149	GG	40.5859
ALS-1150	GG	80.4189
ALS-1151	GG	71.7509
ALS-1152	AA	55.4141
ALS-1153	GG	56.2519
ALS-1154	GG	58.0808
ALS-1155	GG	76.4134
ALS-1156	AG	35.165
ALS-1157	GG	70.412
ALS-1158	GG	68.4134
ALS-1159	GG	46.0808
ALS-1160	GG	72.9144
ALS-1161	GG	65.7468
ALS-1162	GG	59.666
ALS-1163	GG	53.9138
ALS-1164	AG	69.8316
ALS-1165	GG	66.4203
ALS-1166	GG	72.5038
ALS-1167	GG	79.5017
ALS-1168	GG	68.0849
ALS-1169	GG	68.334
ALS-1170	GG	51.0828
ALS-1171	GG	64.0821
ALS-1172	GG	61.0842
ALS-1173	GG	54.2533
ALS-1174	GG	60.9172
ALS-1175	AG	29.1691
ALS-1176	GG	67.5045
ALS-1177	GG	45.2512
ALS-1178	GG	42.9186
ALS-1179	GG	57.6701
ALS-1180	GG	77.1636
ALS-1181	GG	66.8309
ALS-1182	GG	63.9233
ALS-1183	GG	79.9151
ALS-1184	GG	51.4141
ALS-1185	GG	69.8316
ALS-1186	GG	53.0814
ALS-1187	GG	65.9986
ALS-1188	GG	35.0007
ALS-1189	GG	77.588
ALS-1190	GG	46.4969
ALS-1191	GG	73.4127
ALS-1192	GG	80.7474
ALS-1193	GG	34.2478
ALS-1194	GG	62.7461
ALS-1195	GG	42.0808
ALS-1196	GG	58.6694
ALS-1197	GG	44.8323
ALS-1198	GG	63.2526
ALS-1199	GG	52.4189
ALS-1200	GG	60.5804
ALS-1201	GG	68.5859
ALS-1202	AG	58.4093
ALS-1203	GG	56.9993
ALS-1204	GG	72.4955
ALS-1205	GG	66.5818
ALS-1206	GG	65.4182
ALS-1207	GG	77.3333
ALS-1208	GG	76.0849
ALS-1209	GG	68
ALS-1210	GG	55.499
ALS-1211	GG	79.666
ALS-1212	GG	73.4127
ALS-1213	GG	72.668
ALS-1214	GG	69.3333
ALS-1215	AG	56.9993
ALS-1216	AG	59.7481
ALS-1217	AG	59.499
ALS-1218	AG	68.334
ALS-1219	GG	67.5045
ALS-1220	GG	82.412
ALS-1221	AG	38.0808
ALS-1222	AG	42.0835
ALS-1223	GG	80.3368
ALS-1224	GG	81.1691
ALS-1225	GG	80.5859
ALS-1226	AG	52.8378
ALS-1227	GG	54.5873
ALS-1228	GG	85.4127
ALS-1229	AG	64.9993
ALS-1230	AG	48.167
ALS-1231	GG	79.7481
ALS-1232	GG	52.167
ALS-1233	AG	42.0835
ALS-1234	GG	61.9986
ALS-1235	GG	75.2498
ALS-1236	GG	63.1677
ALS-1237	GG	84.2519
ALS-1238	GG	70.7515
ALS-1239	GG	68.4189
ALS-1240	GG	45.076
ALS-1241	GG	55.1677
ALS-1242	GG	73.0815
ALS-1243	GG	63.5811
ALS-1244	GG	51.5811
ALS-1245	AG	76.8378
ALS-1246	GG	74.9158
ALS-1247	GG	68.7474
ALS-1248	GG	65.1691
ALS-1249	GG	75.3374
ALS-1250	GG	75.0007
ALS-1251	AG	52.5804
ALS-1252	GG	70.9213
ALS-1253	GG	59.7481
ALS-1254	AA	34.5791
ALS-1255	GG	75.2526
ALS-1256	AG	56.4134
ALS-1257	GG	37.6646
ALS-1258	GG	68
ALS-1259	GG	53.6701
ALS-1260	AG	29.8316
ALS-1261	GG	65.6673
ALS-1262	GG	80.8296
ALS-1263	AG	64.0849
ALS-1264	GG	54.2478
ALS-1265	GG	71.3292
ALS-1266	GG	61.3333
ALS-1267	AG	60.8323
ALS-1268	GG	62.9131
ALS-1269	GG	80.4189
ALS-1270	GG	64.2464
ALS-1271	GG	66.3299
ALS-1272	GG	65.9986
ALS-1273	GG	64
ALS-1274	AG	78.2532
ALS-1275	GG	72.9993
ALS-1276	GG	63.9151
ALS-1277	GG	66.7543
ALS-1278	GG	71.9151
ALS-1279	GG	63.7481
ALS-1280	GG	69.7522
ALS-1281	GG	47.2471
ALS-1282	GG	74.0835
ALS-1283	GG	65.9138
ALS-1284	GG	50.0835
ALS-1285	GG	48
ALS-1286	GG	52.9172
ALS-1287	GG	53.5879
ALS-1288	GG	72.8323
ALS-1289	GG	42.0835
ALS-1290	GG	46.8364
ALS-1291	GG	76.4134
ALS-1292	AG	34.5051
ALS-1293	GG	66.4942
ALS-1294	AG	36.9227
ALS-1295	GG	57.8316
ALS-1296	GG	60.9993
ALS-1297	GG	52.7474
ALS-1298	GG	64.9993
ALS-1299	GG	24.9993
ALS-1300	GG	51.3292
ALS-1301	GG	75.5811
ALS-1302	AG	63.9151
ALS-1303	GG	76.7474
ALS-1304	GG	68.8296
ALS-1305	GG	73.1663
ALS-1306	GG	76.2437
ALS-1307	GG	74.998
ALS-1308	GG	57.1663
ALS-1309	GG	64.7502
ALS-1310	AG	64.9144
ALS-1311	GG	67.7509
ALS-1312	AG	40.0849
ALS-1313	GG	79.9151
ALS-1314	GG	59.5866
ALS-1315	GG	75.6687
ALS-1316	GG	55.6715
ALS-1317	AG	56.9144
ALS-1318	GG	68.5832
ALS-1319	GG	63.2443
ALS-1320	AG	44.4189
ALS-1321	GG	68.3313
ALS-1322	AG	39.7536
ALS-1323	GG	64.167
ALS-1324	GG	38.6612
ALS-1325	AG	77.0842
ALS-1326	AG	77.9138
ALS-1327	GG	36.0821
ALS-1328	GG	36.167
ALS-1329	GG	60.167
ALS-1330	AG	47.7481
ALS-1331	GG	67.9179
ALS-1332	GG	61.5797
ALS-1333	GG	64.4955
ALS-1334	GG	71.833
ALS-1335	GG	74.0835
ALS-1336	GG	65.5852
ALS-1337	GG	64.668
ALS-1338	GG	63.833
ALS-1339	GG	55.499
ALS-1340	GG	77.8316
ALS-1341	GG	48.167
ALS-1342	GG	59.2498
ALS-1343	GG	45.8316
ALS-1344	GG	83.4141
ALS-1345	GG	68.3285
ALS-1346	GG	68.4983
ALS-1347	GG	72.5832
ALS-1348	GG	78.7461
ALS-1349	GG	61.6619
ALS-1350	AG	80.0849
ALS-1351	GG	39.7536
ALS-1352	GG	75.0828
ALS-1353	GG	67.4962
ALS-1354	AG	56.9993
ALS-1355	GG	42.7515
ALS-1356	GG	60.4956
ALS-1357	GG	75.2471
ALS-1358	GG	68.8323
ALS-1359	GG	76.5038
ALS-1360	GG	47.7481
ALS-1361	GG	64.4134
ALS-1362	GG	61.076
ALS-1363	GG	68.167
ALS-1364	GG	76.9144
ALS-1365	GG	55.0856
ALS-1366	GG	65.6646
ALS-1367	GG	55.0801
ALS-1368	GG	67.1622
ALS-1369	GG	65.5825
ALS-1370	AG	35.9151
ALS-1371	GG	56.835
ALS-1372	GG	69.002
ALS-1373	GG	44.334
ALS-1374	GG	69.5825
ALS-1375	GG	69.2512
ALS-1376	GG	71.1677
ALS-1377	GG	65.1718
ALS-1378	GG	73.41
ALS-1379	GG	49.3333
ALS-1380	GG	71.8357
ALS-1381	GG	35.4168
ALS-1382	GG	65.9138
ALS-1383	GG	63.0007
ALS-1384	GG	64.7502
ALS-1385	GG	54.4148
ALS-1386	AG	57.5031
ALS-1387	GG	61.8316
ALS-1388	AG	72.4189
ALS-1389	GG	72.167
ALS-1390	GG	62.0835
ALS-1391	GG	70.6694
ALS-1392	GG	58.7488
ALS-1393	GG	60.2491
ALS-1394	GG	34.5818
ALS-1395	GG	82.998
ALS-1396	GG	62.2505
ALS-1397	AG	61.2539
ALS-1398	GG	67.4168
ALS-1399	GG	37.002
ALS-1400	GG	58.4969
ALS-1401	GG	62.4969
ALS-1402	GG	66.0835
ALS-1403	GG	57.1663
ALS-1404	GG	52.2519
ALS-1405	AG	60.7474
ALS-1406	GG	63.6632
ALS-1407	GG	54.998
ALS-1408	GG	68
ALS-1409	GG	61.5797
ALS-1410	GG	77.8316
ALS-1411	GG	51.1622
ALS-1412	AG	60.9993
ALS-1413	GG	54.4121
ALS-1414	GG	65.3361
ALS-1415	GG	55.5017
ALS-1416	GG	68.6708
ALS-1417	GG	52.5804
ALS-1418	GG	61.4949
ALS-1419	AG	38.2505
ALS-1420	GG	38.5051
ALS-1421	AG	69.243
ALS-1422	GG	72.9144
ALS-1423	AG	70.1656
ALS-1424	GG	42.4969
ALS-1425	GG	71.0856
ALS-1426	AG	47.1677
ALS-1427	GG	64.2519
ALS-1428	GG	61.9138
ALS-1429	GG	33.5825
ALS-1430	GG	69.8316
ALS-1431	AG	75.9179
ALS-1432	GG	72.2519
ALS-1433	GG	67.3347
ALS-1434	GG	68.3285
ALS-1435	GG	73.3306
ALS-1436	GG	70.6667
ALS-1437	AG	74.4203
ALS-1438	GG	70.8364
ALS-1439	GG	63.9151
ALS-1440	GG	52
ALS-1441	GG	69.8316
ALS-1442	GG	53.9165
ALS-1443	GG	66.8337
ALS-1444	AG	65.8289
ALS-1445	GG	73.5031
ALS-1446	GG	61.5852
ALS-1447	AG	69.9986
ALS-1448	GG	70.998
ALS-1449	GG	50.5791
ALS-1450	GG	45.3333
ALS-1451	GG	50.0014
ALS-1452	GG	71.5045
ALS-1453	GG	76.2519
ALS-1454	AG	64.7474
ALS-1455	GG	69.9986
ALS-1456	GG	41.4209
ALS-1457	GG	65.0842
ALS-1458	GG	44.5038
ALS-1459	AG	38.2533
ALS-1460	GG	52.8378
ALS-1461	GG	66.6639
ALS-1462	GG	65.922
ALS-1463	GG	45.002
ALS-1464	GG	71.7536
ALS-1465	GG	47.0007
ALS-1466	GG	78.412
ALS-1467	GG	85.7522
ALS-1468	AG	39.9179
ALS-1469	GG	29.5003
ALS-1470	GG	69.5797
ALS-1471	GG	77.922
ALS-1472	GG	68.0821
ALS-1473	GG	87.0856
ALS-1474	GG	57.5797
ALS-1475	GG	71.2526
ALS-1476	AG	54.8337
ALS-1477	AG	62.6667
ALS-1478	GG	45.9165
ALS-1479	AG	60.9144
ALS-1480	GG	71.9151
ALS-1481	GG	47.833
ALS-1482	GG	81.41
ALS-1483	GG	72.0821
ALS-1484	GG	57.3361
ALS-1485	GG	60.334
ALS-1486	GG	80.9993
ALS-1487	GG	67.3347
ALS-1488	GG	74.5024
ALS-1489	GG	76.7557
ALS-1490	GG	54.9131
ALS-1491	GG	46.1602
ALS-1492	GG	61.7467
ALS-1493	GG	46.2505
ALS-1494	GG	68
ALS-1495	GG	70.1684
ALS-1496	GG	71.0828
ALS-1497	GG	55.4141
ALS-1498	GG	72.9227
ALS-1499	GG	66.4175
ALS-1500	GG	78.998
ALS-1501	GG	50.0808
ALS-1502	GG	58.5845
ALS-1503	GG	74.998
ALS-1504	GG	68.4955
ALS-1505	GG	67.7481
ALS-1506	GG	69.7495
ALS-1507	GG	73.5825
ALS-1508	GG	56.6708
ALS-1509	GG	51.1622
ALS-1510	AG	57.2512
ALS-1511	GG	48.4134
ALS-1512	GG	48.0821
ALS-1513	GG	67.1677
ALS-1514	GG	64.4955
ALS-1515	GG	58.2533
ALS-1516	GG	80.4134
ALS-1517	GG	78.3354
ALS-1518	GG	68.9144
ALS-1519	GG	65.6701
ALS-1520	GG	58.1629
ALS-1521	GG	63.5811
ALS-1522	GG	68.6626
ALS-1523	GG	66.7488
ALS-1524	AG	38.6667
ALS-1525	GG	46.7488
ALS-1526	AG	71.8303
ALS-1527	GG	32.4134
ALS-1528	AG	69.8316
ALS-1529	GG	64
ALS-1530	GG	75.9151
ALS-1531	AG	64.9993
ALS-1532	AG	71.0007
ALS-1533	GG	67.1677
ALS-1534	GG	69.5031
ALS-1535	GG	77.5797
ALS-1536	GG	72.8323
ALS-1537	AG	52.5038
ALS-1538	AG	67.2526
ALS-1539	AG	65.755
ALS-1540	GG	36.4189
ALS-1541	GG	79.499
ALS-1542	GG	52.8296
ALS-1543	GG	75.0007
ALS-1544	GG	72.9172
ALS-1545	GG	52.2519
ALS-1546	GG	70.0835
ALS-1547	GG	25.5031
ALS-1548	GG	70.4203
ALS-1549	GG	67.0007
ALS-1550	GG	59.4196
ALS-1551	GG	67.9151
ALS-1552	GG	24.9172
ALS-1553	GG	26.0835
ALS-1554	GG	76.668
ALS-1555	AG	67.5017
ALS-1556	GG	69.9986
ALS-1557	GG	25.9165
ALS-1558	GG	67.5866
ALS-1559	GG	50.7543
ALS-1560	AA	50.245
ALS-1561	GG	66.9158
ALS-1562	GG	71.0007
ALS-1563	AG	70.3354
ALS-1564	GG	34.2478
ALS-1565	AG	74.6721
ALS-1566	GG	77.4127
ALS-1567	GG	34.0862
ALS-1568	GG	74.3327
ALS-1569	GG	39.4962
ALS-1570	GG	49.1663
ALS-1571	GG	71.5866
ALS-1572	GG	60.8323
ALS-1573	GG	72.167
ALS-1574	AG	69.2512
ALS-1575	GG	63.4962
ALS-1576	GG	64.7502
ALS-1577	GG	80
ALS-1578	GG	60.167
ALS-1579	GG	79.3347
ALS-1580	GG	54.8364
ALS-1581	GG	69.5852
ALS-1582	GG	74.1629
ALS-1583	GG	71.0856
ALS-1584	GG	80.4983
ALS-1585	GG	45.002
ALS-1586	GG	83.4168
ALS-1587	GG	63.9179
ALS-1588	GG	72.4189
ALS-1589	GG	48.668
ALS-1590	GG	75.0007
ALS-1591	GG	55.332
ALS-1592	GG	63.1677
ALS-1593	GG	54.1656
ALS-1594	GG	75.4196
ALS-1595	GG	37.9986
ALS-1596	AG	55.0007
ALS-1597	GG	62.4942
ALS-1598	GG	63.833
ALS-1599	AG	65.5003
ALS-1600	GG	72
ALS-1601	GG	66.0835
ALS-1602	GG	74.6639
ALS-1603	GG	68.6626
ALS-1604	GG	76.4134
ALS-1605	GG	60.167
ALS-1606	GG	66.6612
ALS-1607	GG	68.7474
ALS-1608	GG	77.1663
ALS-1609	GG	65.7468
ALS-1610	GG	72.9993
ALS-1611	GG	41.4949
ALS-1612	AG	53.2539
ALS-1613	AG	64.7502
ALS-1614	GG	56.8323
ALS-1615	GG	79.1677
ALS-1616	AA	70.3299
ALS-1617	GG	58.4997
ALS-1618	GG	75.9151
ALS-1619	AG	65.5797
ALS-1620	AG	42.998
ALS-1621	AG	69.9986
ALS-1622	GG	69.5003
ALS-1623	GG	52.6653
ALS-1624	AG	72.5832
ALS-1625	GG	63.5017
ALS-1626	GG	72.5804
ALS-1627	GG	74.6667
ALS-1628	GG	55.0007
ALS-1629	GG	68.7474
ALS-1630	GG	49.9986
ALS-1631	GG	67.3292
ALS-1632	GG	73.3333
ALS-1633	GG	76.0821
ALS-1634	GG	60.4956
ALS-1635	GG	80.4134
ALS-1636	AG	60.6653
ALS-1637	AA	81.6701
ALS-1638	GG	68.9993
ALS-1639	GG	61.9986
ALS-1640	AG	68.7474
ALS-1641	GG	52
ALS-1642	GG	63.2471
ALS-1643	GG	56.4956
ALS-1644	GG	59.3347
ALS-1645	AG	75.3347
ALS-1646	AG	56.2491
ALS-1647	GG	74.8309
ALS-1648	GG	86.2478
ALS-1649	GG	58.1684
ALS-1650	GG	79.5866
ALS-1651	GG	44.0849
ALS-1652	GG	76.2519
ALS-1653	GG	51.2526
ALS-1654	AG	48.9144
ALS-1655	GG	75.0828
ALS-1656	GG	51.1677
ALS-1657	GG	64.9993
ALS-1658	GG	84.6653
ALS-1659	GG	61.3333
ALS-1660	GG	72.668
ALS-1661	GG	65.5825
ALS-1662	GG	72.2519
ALS-1663	GG	57.7495
ALS-1664	GG	74.4175
ALS-1665	GG	31.9179
ALS-1666	GG	77.002
ALS-1667	GG	55.3347
ALS-1668	GG	66.1656
ALS-1669	GG	73.5003
ALS-1670	GG	69.4209
ALS-1671	GG	75.0828
ALS-1672	GG	61.5031
ALS-1673	GG	68.7529
ALS-1674	GG	71.0828
ALS-1675	GG	78.5051
ALS-1676	GG	63.0856
ALS-1677	GG	67.5045
ALS-1678	GG	54.5024
ALS-1679	GG	62.0862
ALS-1680	AG	56.7529
ALS-1681	GG	74.9158
ALS-1682	GG	64.0794
ALS-1683	GG	74.7543
ALS-1684	GG	72.9144
ALS-1685	GG	53.1663
ALS-1686	GG	70.4175
ALS-1687	GG	57.6701
ALS-1688	AG	55.1677
ALS-1689	GG	41.9165
ALS-1690	GG	60.2491
ALS-1691	GG	46.6639
ALS-1692	GG	56.334
ALS-1693	AG	60.7502
ALS-1694	GG	52.9199
ALS-1695	GG	54.4175
ALS-1696	GG	73.2539
ALS-1697	GG	67.3374
ALS-1698	GG	62.1684
ALS-1699	GG	46.4175
ALS-1700	GG	79.0856
ALS-1701	GG	42.998
ALS-1702	GG	70.2505
ALS-1703	GG	85.8344
ALS-1704	GG	69.9165
ALS-1705	AG	56.2491
ALS-1706	GG	28.9144
ALS-1707	AG	78.7515
ALS-1708	GG	39.2498
ALS-1709	GG	11.9151
ALS-1710	GG	54.5845
ALS-1711	GG	55.7481
ALS-1712	GG	57.3361
ALS-1713	GG	72.9199
ALS-1714	GG	88
ALS-1715	AG	43.0007
ALS-1716	GG	68.3313
ALS-1717	GG	74.8309
ALS-1718	AG	24
ALS-1719	GG	71.0007
ALS-1720	GG	67.9151
ALS-1721	GG	59.5811
ALS-1722	GG	42.0835
ALS-1723	GG	72.835
ALS-1724	GG	68
ALS-1725	AG	69.0842
ALS-1726	GG	70.9213
ALS-1727	GG	57.8316
ALS-1728	GG	67.0828
ALS-1729	GG	73.002
ALS-1730	GG	70.3354
ALS-1731	GG	35.4141
ALS-1732	GG	57.3361
ALS-1733	AG	45.243
ALS-1734	AG	64.8323
ALS-1735	GG	64.4162
ALS-1736	GG	75.2443
ALS-1737	GG	69.3361
ALS-1738	AG	76.8378
ALS-1739	GG	52.167
ALS-1740	GG	60.334
ALS-1741	AG	44.334
ALS-1742	GG	71.2498
ALS-1743	GG	66.6639
ALS-1744	GG	83.8385
ALS-1745	GG	64.4189
ALS-1746	GG	31.3292
ALS-1747	GG	67.9151
ALS-1748	GG	78.2505
ALS-1749	GG	72.4983
ALS-1750	GG	62.4175
ALS-1751	GG	51.4196
ALS-1752	GG	46.7515
ALS-1753	GG	51.4962
ALS-1754	GG	81.0842
ALS-1755	GG	67.7481
ALS-1756	GG	74.998
ALS-1757	GG	81.7495
ALS-1758	GG	62.9186
ALS-1759	GG	75.0007
ALS-1760	AA	65.5058
ALS-1761	GG	31.1677
ALS-1762	GG	42.3354
ALS-1763	GG	39.0801
ALS-1764	GG	33.6673
ALS-1765	AG	65.4976
ALS-1766	AG	23.4141
ALS-1767	GG	45.0842
ALS-1768	AG	51.4141
ALS-1769	GG	82.0014
ALS-1770	GG	22.2533
ALS-1771	GG	78.3299
ALS-1772	GG	70.5791
ALS-1773	GG	33.7522
ALS-1774	GG	77.7522
ALS-1775	GG	66.8309
ALS-1776	GG	48.7529
ALS-1777	GG	72.6653
ALS-1778	GG	41.1636
ALS-1779	GG	84.501
ALS-1780	GG	76.5038
ALS-1781	GG	49.8316
ALS-1782	GG	74.6667
ALS-1783	AG	59.499
ALS-1784	GG	53.4182
ALS-1785	AG	51.2498
ALS-1786	GG	50.998
ALS-1787	GG	47.4196
ALS-1788	GG	75.4114
ALS-1789	GG	54.8309
ALS-1790	GG	37.002
ALS-1791	GG	74.5818
ALS-1792	GG	76.9199
ALS-1793	GG	70.2478
ALS-1794	GG	46.5845
ALS-1795	GG	76.9993
ALS-1796	GG	80.4162
ALS-1797	GG	72
ALS-1798	GG	72.334
ALS-1799	AG	63.9179
ALS-1800	GG	48.668
ALS-1801	GG	69.3333
ALS-1802	GG	71.666
ALS-1803	GG	64.8296
ALS-1804	GG	86.0014
ALS-1805	GG	63.2471
ALS-1806	GG	70.0835
ALS-1807	GG	60.9172
ALS-1808	GG	61.9986

## Sheet: Fig 2d
Supplementary Data 2d. Age at onset and rs113161727 genotype in 65 patients with SOD1-ALS
	rs113161727_genotype	Age at onset (years)
SOD1-ALS_001	GG	43.3374
SOD1-ALS_002	GG	65.5031
SOD1-ALS_003	GG	43.9151
SOD1-ALS_004	GG	71.6632
SOD1-ALS_005	AG	51.0007
SOD1-ALS_006	GG	46.3354
SOD1-ALS_007	GG	47.0773
SOD1-ALS_008	GG	53.8398
SOD1-ALS_009	GG	47.3292
SOD1-ALS_010	GG	64.5859
SOD1-ALS_011	AG	55.6632
SOD1-ALS_012	GG	62.9158
SOD1-ALS_013	GG	52.3368
SOD1-ALS_014	GG	61.9986
SOD1-ALS_015	GG	64.4134
SOD1-ALS_016	GG	55.4962
SOD1-ALS_017	GG	55.2471
SOD1-ALS_018	GG	46.7488
SOD1-ALS_019	GG	76.4134
SOD1-ALS_020	GG	59.666
SOD1-ALS_021	GG	66.4203
SOD1-ALS_022	GG	51.0828
SOD1-ALS_023	GG	54.2533
SOD1-ALS_024	AG	29.1691
SOD1-ALS_025	GG	45.2512
SOD1-ALS_026	GG	53.0814
SOD1-ALS_027	GG	44.8323
SOD1-ALS_028	AG	56.9993
SOD1-ALS_029	GG	68.4189
SOD1-ALS_030	GG	55.1677
SOD1-ALS_031	GG	74.9158
SOD1-ALS_032	AA	34.5791
SOD1-ALS_033	GG	75.2526
SOD1-ALS_034	GG	37.6646
SOD1-ALS_035	GG	53.6701
SOD1-ALS_036	GG	53.5879
SOD1-ALS_037	GG	60.9993
SOD1-ALS_038	GG	51.3292
SOD1-ALS_039	AG	40.0849
SOD1-ALS_040	AG	39.7536
SOD1-ALS_041	GG	36.167
SOD1-ALS_042	GG	60.167
SOD1-ALS_043	AG	47.7481
SOD1-ALS_044	GG	63.833
SOD1-ALS_045	GG	68.3285
SOD1-ALS_046	GG	61.6619
SOD1-ALS_047	GG	47.7481
SOD1-ALS_048	GG	56.835
SOD1-ALS_049	GG	34.5818
SOD1-ALS_050	GG	47.833
SOD1-ALS_051	GG	73.5825
SOD1-ALS_052	GG	67.1677
SOD1-ALS_053	AG	38.6667
SOD1-ALS_054	GG	32.4134
SOD1-ALS_055	AG	67.2526
SOD1-ALS_056	GG	67.0007
SOD1-ALS_057	AG	67.5017
SOD1-ALS_058	GG	48.668
SOD1-ALS_059	AG	55.0007
SOD1-ALS_060	AG	42.998
SOD1-ALS_061	GG	72.2519
SOD1-ALS_062	GG	70.2478
SOD1-ALS_063	GG	69.3333
SOD1-ALS_064	GG	71.666
SOD1-ALS_065	GG	61.9986
