# Supplementary material for: A genome-wide association study identifies the GPM6A locus associated with age at onset in ALS
Source: Commun Biol. 2025 Dec 5;8:1720. doi: 10.1038/s42003-025-09168-4 (PMC12680644; doi:10.1038/s42003-025-09168-4)
Supplement: Supplementary file 6 — Supplementary Data 3 [file 42003_2025_9168_MOESM6_ESM.xlsx]

## Sheet: Fig 3
Supplementary Data 3. The association between rs113161727 and site of onset.
Site of onset	Number of patients with the onset site	Number of patients without the onset site	Odds ratio (95% Confidence Interval)	P-value
Upper limb	747	911	0.9 (0.69-1.17)	0.43
Lower limb	484	1174	1.47 (1.12-1.93)	0.005
Bulbar palsy	436	1222	0.73 (0.53-1.00)	0.048
