# Supplementary material for: A genome-wide association study identifies the GPM6A locus associated with age at onset in ALS
Source: Commun Biol. 2025 Dec 5;8:1720. doi: 10.1038/s42003-025-09168-4 (PMC12680644; doi:10.1038/s42003-025-09168-4)
Supplement: Supplementary file 7 — Supplementary Data 4 [file 42003_2025_9168_MOESM7_ESM.xlsx]

## Sheet: GLRA3
Sample_ID	rs113161727 genotype	Gene	RT-qPCR_1	RT-qPCR_2	RT-qPCR_3	Average
sALS-001	GG	GLRA3	0.115106	0.183151	0.0980173	0.132091
sALS-002	GG	GLRA3	0.671482	1.20812	0.703933	0.861177
sALS-003	GG	GLRA3	1.62717	1.42799	1.2879	1.44769
sALS-004	GG	GLRA3	1.35184	2.35926	1.45774	1.72295
sALS-005	GG	GLRA3	0.965212	0.362317	0.314558	0.547362
sALS-006	GG	GLRA3	0.501544	0.295202	1.93265	0.909798
sALS-007	GG	GLRA3	0.00389021	0.0491165	0.37014	0.141049
sALS-008	GG	GLRA3	2.73039	2.64377	2.35656	2.57691
sALS-009	GG	GLRA3	1.386	1.12303	1.03281	1.18061
sALS-010	GG	GLRA3	0.64736	0.348049	0.445685	0.480365
sALS-011	AG	GLRA3	1.00584	0.114866	1.65098	0.923894
sALS-012	AG	GLRA3	1.56001	1.24264	1.90173	1.56812
sALS-013	AG	GLRA3	2.50693	1.57743	1.27416	1.78617
sALS-014	AG	GLRA3	0.835348	0.835515	0.320656	0.66384
sALS-015	AG	GLRA3	0.581451	0.237326	0.248343	0.355707
sALS-016	AG	GLRA3	0.968456	0.534064	1.1118	0.871439
sALS-017	AG	GLRA3	0.456776	0.258783	0.217514	0.311024
sALS-018	AG	GLRA3	0.522016	1.11925	1.66061	1.10062
sALS-019	AG	GLRA3	1.41352	1.60831	0.43489	1.15224
sALS-020	AG	GLRA3	1.24472	1.63026	0.867337	1.24744

## Sheet: ADAM29
Sample_ID	rs113161727 genotype	Gene	RT-qPCR_1	RT-qPCR_2	RT-qPCR_3	Average
sALS-001	GG	ADAM29	0.173676	0.278816	0.567336	0.339943
sALS-002	GG	ADAM29	0.26607	0.613714	1.26898	0.716253
sALS-003	GG	ADAM29	1.97932	0.248912	2.39352	1.54058
sALS-004	GG	ADAM29	3.41606	0.451427	2.70557	2.19102
sALS-005	GG	ADAM29	0.367069	0.373309	1.24405	0.661477
sALS-006	GG	ADAM29	0	1.16281	0.367046	0.509953
sALS-007	GG	ADAM29	0	0	0	0
sALS-008	GG	ADAM29	1.81234	3.93196	0.729649	2.15798
sALS-009	GG	ADAM29	1.98546	2.93905	0.562243	1.82892
sALS-010	GG	ADAM29	0	0	0.161608	0.0538695
sALS-011	AG	ADAM29	0	0	0	0
sALS-012	AG	ADAM29	3.62464	0.170526	6.64312	3.47943
sALS-013	AG	ADAM29	5.7909	0	4.91001	3.56697
sALS-014	AG	ADAM29	1.49131	1.45347	2.34438	1.76305
sALS-015	AG	ADAM29	2.07364	7.26601	0.428753	3.25613
sALS-016	AG	ADAM29	0.186001	0	0.000108624	0.0620366
sALS-017	AG	ADAM29	0.701703	0.170526	0.0888223	0.32035
sALS-018	AG	ADAM29	1.02702	0	2.55713	1.19472
sALS-019	AG	ADAM29	1.78842	1.45347	0.196433	1.14611
sALS-020	AG	ADAM29	2.03698	7.26601	1.43232	3.57844

## Sheet: GPM6A
Sample_ID	rs113161727 genotype	Gene	RT-qPCR_1	RT-qPCR_2	RT-qPCR_3	Average
sALS-001	GG	GPM6A	0.789124	0.816199	0.843007	0.81611
sALS-002	GG	GPM6A	1.30435	0.965658	2.91826	1.72942
sALS-003	GG	GPM6A	1.96397	1.80702	0.620089	1.46369
sALS-004	GG	GPM6A	1.05089	1.18039	0.553827	0.928371
sALS-005	GG	GPM6A	2.75635	1.23551	1.18498	1.72561
sALS-006	GG	GPM6A	1.3095	1.2737	1.54366	1.37562
sALS-007	GG	GPM6A	0.162737	0.173572	0.133643	0.156651
sALS-008	GG	GPM6A	0.011931	1.73531	1.52919	1.09214
sALS-009	GG	GPM6A	0.371766	0.432644	0.429909	0.411439
sALS-010	GG	GPM6A	0.279379	0.379992	0.24344	0.300937
sALS-011	AG	GPM6A	3.08218	1.10708	2.84931	2.34619
sALS-012	AG	GPM6A	7.18828	5.21184	4.70288	5.701
sALS-013	AG	GPM6A	2.95947	2.03687	2.61881	2.53839
sALS-014	AG	GPM6A	4.67942	2.39504	4.78346	3.95264
sALS-015	AG	GPM6A	3.85168	2.83522	1.39259	2.69316
sALS-016	AG	GPM6A	1.3462	1.19841	0.999678	1.18143
sALS-017	AG	GPM6A	1.13278	0.99136	1.11441	1.07951
sALS-018	AG	GPM6A	3.64394	4.62978	1.9614	3.4117
sALS-019	AG	GPM6A	3.93564	3.51845	5.16318	4.20576
sALS-020	AG	GPM6A	1.19179	1.34125	1.12855	1.22053

## Sheet: WDR17
Sample_ID	rs113161727 genotype	Gene	RT-qPCR_1	RT-qPCR_2	RT-qPCR_3	Average
sALS-001	GG	WDR17	0.375418	0.701408	0.971826	0.682884
sALS-002	GG	WDR17	0.465455	0.84306	1.34099	0.883169
sALS-003	GG	WDR17	0.856838	0.504748	1.81633	1.0593
sALS-004	GG	WDR17	0.751134	0.673602	1.99994	1.14156
sALS-005	GG	WDR17	0.645132	1.20182	3.53735	1.79477
sALS-006	GG	WDR17	0.786975	0.806014	3.17662	1.58987
sALS-007	GG	WDR17	0.364802	0.246801	1.35606	0.655889
sALS-008	GG	WDR17	1.03005	0.687895	2.42453	1.38082
sALS-009	GG	WDR17	1.89388	1.16761	3.21583	2.09244
sALS-010	GG	WDR17	2.83032	3.16703	6.50651	4.16795
sALS-011	AG	WDR17	0.39992	0.732338	1.38195	0.838068
sALS-012	AG	WDR17	0.810728	0.626956	3.67807	1.70525
sALS-013	AG	WDR17	0.825206	0.551495	1.31615	0.897616
sALS-014	AG	WDR17	0.545972	0.611944	0.721057	0.626325
sALS-015	AG	WDR17	2.01631	1.10511	2.10494	1.74212
sALS-016	AG	WDR17	0.619258	0.407533	1.30032	0.775702
sALS-017	AG	WDR17	1.16515	0.649337	1.48706	1.10052
sALS-018	AG	WDR17	0.44338	0.301425	1.84006	0.861622
sALS-019	AG	WDR17	1.18453	1.07285	0.817893	1.02509
sALS-020	AG	WDR17	0.860012	0.861091	1.47504	1.06538

## Sheet: SPATA4
Sample_ID	rs113161727 genotype	Gene	RT-qPCR_1	RT-qPCR_2	RT-qPCR_3	Average
sALS-001	GG	SPATA4	0.212926	0.227489	0.136622	0.192346
sALS-002	GG	SPATA4	1.65725	2.23498	1.21829	1.70351
sALS-003	GG	SPATA4	2.28411	0.924934	4.70131	2.63679
sALS-004	GG	SPATA4	1.69204	0.298366	0.91737	0.96926
sALS-005	GG	SPATA4	1.02659	0.499264	0.586965	0.704274
sALS-006	GG	SPATA4	0.809751	2.2803	1.05958	1.38321
sALS-007	GG	SPATA4	0	0	0	0
sALS-008	GG	SPATA4	0.801277	0.887122	0.538216	0.742205
sALS-009	GG	SPATA4	0.550693	1.55045	0.334484	0.811875
sALS-010	GG	SPATA4	0.965363	1.0971	0.507151	0.856537
sALS-011	AG	SPATA4	0	5.28692	0	1.76231
sALS-012	AG	SPATA4	3.52019	1.49414	1.74658	2.25364
sALS-013	AG	SPATA4	1.03497	0.683188	0.594928	0.771028
sALS-014	AG	SPATA4	1.64827	2.27537	1.84422	1.92262
sALS-015	AG	SPATA4	0.861576	1.50746	0.354151	0.907728
sALS-016	AG	SPATA4	0.277514	0.538711	0.292012	0.369413
sALS-017	AG	SPATA4	0.994526	1.61178	0.672667	1.09299
sALS-018	AG	SPATA4	0.032619	0.530306	0.357742	0.306889
sALS-019	AG	SPATA4	1.0709	1.64135	0.43409	1.04878
sALS-020	AG	SPATA4	0.655791	0.937024	0.255844	0.61622
