# Supplementary material for: A genome-wide association study identifies the GPM6A locus associated with age at onset in ALS
Source: Commun Biol. 2025 Dec 5;8:1720. doi: 10.1038/s42003-025-09168-4 (PMC12680644; doi:10.1038/s42003-025-09168-4)
Supplement: Supplementary file 8 — Supplementary Data 5 [file 42003_2025_9168_MOESM8_ESM.xlsx]

## Sheet: Supplementary Figure 6
Supplementary Data 5. GPM6A expression from RNA sequencing of iPSC-derived motor neurons from patients with ALS
	rs113161727 genotype	GPM6A transcript levels (TPM) obtained from RNA sequencing
ALS1	GG	53.92
ALS2	AG	56.96
ALS3	GG	52.96
ALS4	GG	37.7
ALS5	GG	42.63
ALS6	GG	30.03
ALS7	GG	28.51
ALS8	GG	34.73
ALS9	GG	62.13
ALS10	GG	27.65
ALS11	AG	59.14
ALS12	GG	99.65
ALS13	GG	27.93
ALS14	GG	37.57
ALS15	AG	87.81
ALS16	GG	24.44
ALS17	GG	63.21
ALS18	GG	65.32
ALS19	GG	23.95
ALS20	GG	30.74
ALS21	GG	22.83
ALS22	GG	61.96
ALS23	GG	100.62
ALS24	AG	74.27
ALS25	AG	11.69
ALS26	GG	48.25
ALS27	GG	22.95
ALS28	GG	43.22
ALS29	GG	16.1
ALS30	GG	50.08
ALS31	GG	31.45
ALS32	GG	58.2
ALS33	GG	38.97
ALS34	GG	62.68
ALS35	GG	47.85
ALS36	GG	26.79
ALS37	GG	31.45
ALS38	GG	67.47
ALS39	GG	30.39
ALS40	AG	102.27
ALS41	GG	84.73
ALS42	AG	51.29
ALS43	GG	92.69
ALS44	GG	26.81
ALS45	GG	51.59
ALS46	GG	82.76
ALS47	GG	43.28
ALS48	GG	21.33
ALS49	GG	63.39
ALS50	GG	49.07
ALS51	GG	55.5
ALS52	GG	104.04
ALS53	GG	73.93
ALS54	GG	24.31
ALS55	GG	49.54
ALS56	AG	116.82
ALS57	GG	22.58
ALS58	GG	23.19
ALS59	AG	60.47
ALS60	GG	58.94
ALS61	GG	57.16
ALS62	GG	104.12
ALS63	GG	19.03
ALS64	GG	39.53
ALS65	GG	12.04
ALS66	GG	38.75
ALS67	GG	16.82
